# Supplementary material for: Enhanced BDNF Actions Following Acute Hypoxia Facilitate HIF-1α-Dependent Upregulation of Cav3-T-Type Ca2+ Channels in Rat Cardiomyocytes
Source: Membranes (Basel). 2021 Jun 25;11(7):470. doi: 10.3390/membranes11070470 (PMC8307968; doi:10.3390/membranes11070470)
Supplement: Supplementary file 1 [file membranes-11-00470-s001.zip]

Archive with 1 entries (1 files):
- membranes-1271258-supplementary.pdf
